# Supplementary material for: Identification of mRNAs related to endometrium function regulated by lncRNA CD36–005 in rat endometrial stromal cells
Source: Reprod Biol Endocrinol. 2018 Oct 15;16:96. doi: 10.1186/s12958-018-0412-4 (PMC6190555; doi:10.1186/s12958-018-0412-4)
Supplement: Supplementary file 1 — Table S1. The raw data for Figure 3. (XLSX 9 kb) [file 12958_2018_412_MOESM1_ESM.xlsx]

## Sheet: Sheet1
	Ct(GAPDH)	Ct(lncRNA CD36-005)
Ad-GFP	18.18	33.91
	18	34.81
	17.82	33.88
	17.06	32.79
Ad-CD36-005	18.88	29.07
	17.49	27.45
	17.98	27.93
	17.08	26.9
	Ct(GAPDH)	Ct(lncRNA CD36-005)
NC	20.64	32.35
	18.66	30.34
	20.44	31.44
	19.91	31.41
si-CD36-005	18.89	32.51
	19.11	31.33
	19.8	32.25
	18.6	31.75
